# Supplementary material for: PCSK5 mutation in a patient with the VACTERL association
Source: BMC Res Notes. 2015 Jun 9;8:228. doi: 10.1186/s13104-015-1166-0 (PMC4467638; doi:10.1186/s13104-015-1166-0)
Supplement: Supplementary file 2 — Additional file 2: Table S2. Summary of the mutations identified in the subjects and database. [file 13104_2015_1166_MOESM2_ESM.xlsx]

## Sheet: Table 2
Table 2. Summary of the mutations identified in the subjects and database
De novo gene	Genomic variant	Effect	dbSNP rs ID	1000 Genomes ASN MAF (%)	Number of alternative/reference alleles found in HGVD	Patient	Father	Mother
NT5C3L	Chr17:g.39991473G>A	nonsense	NA	NA	NA	G/A	G/G	G/G
TTLL9	Chr20:g.30512815G>A	missense	NA	NA	NA	G/A	G/G	G/G
Compound heterozygous gene	Genomic variant	Effect	dbSNP rs ID	1000 Genomes ASN MAF (%)	Number of alternative/reference alleles found in HGVD	Patient	Father	Mother
PCSK5	Chr9:g.78790172G>C	missense	rs77249767	NA	NA	G/C	G/G	G/C
	Chr9:g.78790177G>C	missense	rs62556590	NA	NA	G/C	G/G	G/C
	Chr9:g.78953348_78953349delTG	frameshift	NA	NA	4/854	TTG/T	TTG/T	TTG
	(Chr9:g.78953354C>A)	(missense)	(NA)	(NA)	(2/856)	(C/A)	(C/A)	(C/C)
All variants in this Table were validated by Sanger sequencing. A parenthetic variant in the PCSK5 gene, Chr9:g.78953354C>A, is ineffective due to the upstream stop codon produced by the frameshift variant Chr9:g.78953347TTG>T. NA: Not available
	Genomic Variant	Effect	dbSNP rs ID	1000 Genomes ASN MAF (%)	Number of alternative/reference alleles found in HGVD
PCSK5	Chr9:g.78773958_78773959insACAC	frameshift	rs138544337	NA	NA
	Chr9:g.78773964_78773965insC	frameshift	rs372197834	NA	NA
	Chr9:g.78854060C>T	nonsense	rs373172614	NA	NA
	Chr9:g.78936449_78936450insG	frameshift	rs34898066	NA	NA
	Chr9:g.78947474C>T	nonsense	rs140709872	0.2	NA
	Chr9:g.78947524_78947525insG	frameshift	rs34889598	NA	NA
	Chr9:g.78969057_78969058insCC	frameshift	rs138280866	NA	NA
Possible deleterious variants (nonsense or frameshift) found in the variant databases from general population.
